# Supplementary material for: Serological evidence for human exposure to Bacillus cereus biovar anthracis in the villages around Taï National Park, Côte d’Ivoire
Source: PLoS Negl Trop Dis. 2020 May 14;14(5):e0008292. doi: 10.1371/journal.pntd.0008292 (PMC7224451; doi:10.1371/journal.pntd.0008292)
Supplement: S3 Table — Mean OD values were calculated from duplicates of two independent anti-PA ELISA. All serum samples giving a mean OD value higher than or equal to 0.250 were tested in a confirmatory Western Blot analysis for anti-PA as well as anti-pXO2-60 antibodies. Anti-LF antibody testing was performed randomly. (XLSX) [file pntd.0008292.s005.xlsx]

## Sheet: Tabelle1
code ID	village	MOD PA ELISA	PA WB	pXO2-60 WB	LF WB
Dao 01	Daobly	0.093
Dao 02	Daobly	0.214
Dao 03	Daobly	0.204
Dao 04	Daobly	0.993	pos	neg
Dao 05	Daobly	0.165
Dao 06	Daobly	0.226
Dao 07	Daobly	0.141
Dao 08	Daobly	1.628	pos	neg
Dao 09	Daobly	0.184
Dao 10	Daobly	0.951	pos	neg
Dao 11	Daobly	0.867	pos	neg
Dao 12	Daobly	1.18	pos	neg
Dao 13	Daobly	1.481	pos	neg
Dao 14	Daobly	0.096
Dao 15	Daobly	0.212
Dao 16	Daobly	1.31	pos	neg
Dao 17	Daobly	1.681	neg	pos	pos
Dao 18	Daobly	0.147
Dao 19	Daobly	1.846	pos	neg
Dao 20	Daobly	0.226
Dao 21	Daobly	0.275	neg	neg
Dao 22	Daobly	1.942	pos	pos
Dao 23	Daobly	1.34	pos	pos
Dao 24	Daobly	0.742	neg	neg	neg
Dao 25	Daobly	0.191
Dao 26	Daobly	0.112
Dao 27	Daobly	0.839	pos	neg
Dao 28	Daobly	0.248
Dao 29	Daobly	0.058
Dao 30	Daobly	0.954	pos	neg
Dao 31	Daobly	0.167
Dao 32	Daobly	0.692	pos	neg
Dao 33	Daobly	0.2753	neg	neg
Dao 34	Daobly	0.131
Dao 35	Daobly	0.177
Dao 36	Daobly	0.296	neg	neg	neg
Dao 37	Daobly	0.101
Dao 38	Daobly	0.224
Dao 245	Daobly	0.125
Dao 246	Daobly	0.2365
Dao 247	Daobly	0.243
Dao 248	Daobly	0.1595
Dao 249	Daobly	0.662	pos	pos
Dao 250	Daobly	0.5955	pos	pos
Dao 251	Daobly	1.1145	pos	pos
Dao 252	Daobly	0.102
Dao 253	Daobly	0.2085
Dao 254	Daobly	0.1225
Dao 255	Daobly	0.196
Dao 256	Daobly	0.398	pos	neg
Dao 257	Daobly	0.121
Dao 258	Daobly	0.1145
Dao 259	Daobly	0.1755	neg	neg
Dao 260	Daobly	0.0825
Dao 261	Daobly	0.204
Dao 262	Daobly	0.5145	pos	neg
Dao 263	Daobly	0.1995
Dao 264	Daobly	0.285	neg	neg
Dao 265	Daobly	0.46	pos	neg
Dao 266	Daobly	0.7345	pos	neg	pos
Dao 267	Daobly	0.178
Dao 268	Daobly	0.3515	neg	neg
Dao 269	Daobly	0.2485
Dao 270	Daobly	0.117
Dao 271	Daobly	0.244
Dao 272	Daobly	0.1455
Dao 273	Daobly	0.1325
Dao 274	Daobly	0.1455
Dao 275	Daobly	0.1085
Dao 276	Daobly	0.4065	pos	neg	neg
Dao 277	Daobly	0.6175	pos	neg
Dao 278	Daobly	0.4455	neg	neg
Dao 279	Daobly	1.787	pos	neg
Dao 280	Daobly	0.1175
Dao 281	Daobly	0.1795
Dao 282	Daobly	0.6065	pos	neg
Dao 283	Daobly	0.4865	neg	neg
Dao 284	Daobly	0.2225
Dao 285	Daobly	0.2015
Dao 286	Daobly	0.6635	pos	pos
Dao 287	Daobly	0.3735	neg	neg
Dao 288	Daobly	0.57	pos	pos
Dao 289	Daobly	0.168
Dao 290	Daobly	0.2085
Dao 291	Daobly	0.4105	neg	neg
Dao 292	Daobly	1.0865	pos	pos
Dao 293	Daobly	0.638	pos	pos
Dao 294	Daobly	0.3905	neg	neg
Dao 295	Daobly	0.159
Dao 296	Daobly	0.125
Dao 297	Daobly	0.088
Dao 298	Daobly	0.1305
Dao 299	Daobly	1.029	pos	pos	pos
Dao 300	Daobly	0.261	neg	neg
Dao 301	Daobly	0.677	pos	pos
Dao 302	Daobly	0.22
Dao 303	Daobly	0.099
Dao 304	Daobly	0.231
Dao 305	Daobly	0.102
Dao 306	Daobly	0.6285	pos	neg
Dao 307	Daobly	0.189
Dao 308	Daobly	0.3735	neg	neg	neg
Dao 309	Daobly	0.9495	pos	pos
Dao 310	Daobly	0.125
Dao 311	Daobly	0.233
Dao 312	Daobly	0.842	pos	pos
Dao 313	Daobly	0.186
Dao 314	Daobly	0.165
Dao 315	Daobly	0.8485	pos	pos
Dao 316	Daobly	0.0995
Dao 317	Daobly	0.1225
Dao 318	Daobly	0.214
Dao 319	Daobly	0.132
Dao 320	Daobly	0.205
Dao 321	Daobly	0.253	neg	neg
Dao 322	Daobly	0.3795	neg	neg
Dao 323	Daobly	0.213
Dao 324	Daobly	0.367	neg	neg
Dao 325	Daobly	0.1615	neg	neg
Dao 326	Daobly	0.3575	pos	neg
Dao 327	Daobly	0.105
Dao 328	Daobly	0.574	pos	neg
Dao 329	Daobly	1.1675	pos	pos
Dao 330	Daobly	0.4065	pos	pos
Dao 331	Daobly	0.3535	pos	neg
Dao 332	Daobly	0.363	neg	neg
Dao 333	Daobly	0.111
Dao 335	Daobly	0.599	pos	pos
Dao 336	Daobly	0.173
Dao 337	Daobly	0.1365					pXO2-60	18 (13,74 %)
Dao 338	Daobly	0.0815				Dao (131)	PA	40 (30,53 %)
Dje 01	Djereoula	0.207
Dje 02	Djereoula	0.13
Dje 03	Djereoula	0.087
Dje 04	Djereoula	0.14
Dje 05	Djereoula	0.47	pos	neg
Dje 06	Djereoula	0.198
Dje 07	Djereoula	0.444	neg	neg	neg
Dje 08	Djereoula	0.2
Dje 09	Djereoula	0.296	pos	neg
Dje 10	Djereoula	0.231
Dje 11	Djereoula	0.417	pos	pos
Dje 12	Djereoula	0.902	pos	pos
Dje 13	Djereoula	0.378	pos	pos
Dje 14	Djereoula	0.266	pos	neg
Dje 15	Djereoula	0.152
Dje 16	Djereoula	0.217
Dje 17	Djereoula	0.308	pos	neg
Dje 18	Djereoula	0.155
Dje 19	Djereoula	0.562	pos	neg
Dje 20	Djereoula	0.282	pos	pos
Dje 21	Djereoula	0.136
Dje 22	Djereoula	0.144
Dje 23	Djereoula	0.197
Dje 24	Djereoula	0.178
Dje 25	Djereoula	0.099
Dje 26	Djereoula	0.321	neg	neg
Dje 27	Djereoula	0.448	neg	neg	neg
Dje 28	Djereoula	0.388	pos	neg
Dje 29	Djereoula	0.484	pos	pos
Dje 30	Djereoula	0.256	neg	neg			pXO2-60	6 (19,35 %)
Dje 31	Djereoula	0.466	pos	pos		Dje (31)	PA	12 (38,71 %)
Dji 01	Djidoubaye	0.163
Dji 02	Djidoubaye	0.27	neg	neg
Dji 03	Djidoubaye	0.281	pos	pos
Dji 04	Djidoubaye	0.263	neg	neg
Dji 05	Djidoubaye	0.169
Dji 06	Djidoubaye	0.1
Dji 07	Djidoubaye	0.167
Dji 08	Djidoubaye	0.384	pos	pos
Dji 09	Djidoubaye	0.049
Dji 10	Djidoubaye	0.447	pos	neg	neg
Dji 11	Djidoubaye	0.2
Dji 12	Djidoubaye	0.139
Dji 13	Djidoubaye	0.212
Dji 14	Djidoubaye	0.795	pos	pos
Dji 15	Djidoubaye	0.149	neg	neg	neg
Dji 16	Djidoubaye	0.162
Dji 17	Djidoubaye	0.122
Dji 18	Djidoubaye	0.289	neg	neg
Dji 19	Djidoubaye	0.504	pos	neg
Dji 20	Djidoubaye	0.154
Dji 21	Djidoubaye	0.217
Dji 22	Djidoubaye	0.293	pos	pos
Dji 23	Djidoubaye	0.281	neg	neg
Dji 24	Djidoubaye	0.135
Dji 25	Djidoubaye	0.431	pos	pos
Dji 26	Djidoubaye	0.037
Dji 27	Djidoubaye	0.133
Dji 28	Djidoubaye	0.293	pos	pos
Dji 29	Djidoubaye	0.493	pos	pos
Dji 30	Djidoubaye	0.132
Dji 31	Djidoubaye	0.269
Dji 32	Djidoubaye	0.232
Dji 33	Djidoubaye	0.138
Dji 34	Djidoubaye	0.052
Dji 35	Djidoubaye	0.296	pos	neg
Dji 36	Djidoubaye	0.201
Dji 37	Djidoubaye	0.195
Dji 38	Djidoubaye	0.397	pos	neg
Dji 39	Djidoubaye	0.129					pXO2-60	7 (17,50 %)
Dji 40	Djidoubaye	0.098				Dji (40)	PA	11 (27,50 %)
Gah 01	Gahably	0.106
Gah 02	Gahably	0.152
Gah 03	Gahably	0.252	pos	pos
Gah 04	Gahably	0.493	pos	neg
Gah 05	Gahably	0.097
Gah 06	Gahably	0.178
Gah 07	Gahably	0.144
Gah 08	Gahably	0.239	neg	neg
Gah 09	Gahably	0.165	neg	neg
Gah 10	Gahably	0.204
Gah 11	Gahably	0.214
Gah 12	Gahably	0.299	neg	neg
Gah 13	Gahably	0.341	pos	pos
Gah 14	Gahably	0.098
Gah 15	Gahably	0.196
Gah 16	Gahably	0.111
Gah 17	Gahably	0.093
Gah 18	Gahably	0.259	neg	neg
Gah 19	Gahably	0.25
Gah 20	Gahably	0.338	neg	neg
Gah 21	Gahably	0.184
Gah 22	Gahably	0.039
Gah 23	Gahably	0.083
Gah 24	Gahably	0.098
Gah 25	Gahably	0.061
Gah 26	Gahably	0.103
Gah 27	Gahably	0.136
Gah 28	Gahably	0.088
Gah 29	Gahably	0.151
Gah 30	Gahably	0.066
Gah 31	Gahably	0.103
Gah 32	Gahably	0.128
Gah 33	Gahably	0.158
Gah 34	Gahably	0.07
Gah 35	Gahably	0.103
Gah 36	Gahably	0.123
Gah 37	Gahably	0.401	pos	neg
Gah 38	Gahably	0.08
Gah 39	Gahably	0.205
Gah 40	Gahably	0.42	pos	pos
Gah 41	Gahably	0.136
Gah 42	Gahably	0.228	neg	neg
Gah 43	Gahably	0.105
Gah 44	Gahably	0.204
Gah 45	Gahably	0.319	neg	neg
Gah 46	Gahably	0.571	pos	pos
Gah 47	Gahably	0.12
Gah 48	Gahably	0.156
Gah 49	Gahably	0.128
Gah 50	Gahably	0.764	pos	pos
Gah 51	Gahably	0.113
Gah 52	Gahably	0.229	neg	neg
Gah 53	Gahably	0.183
Gah 54	Gahably	0.191
Gah 55	Gahably	0.17
Gah 524	Gahably	0.717	pos	neg
Gah 525	Gahably	0.2285
Gah 526	Gahably	0.114
Gah 527	Gahably	0.241
Gah 528	Gahably	0.2945	neg	neg
Gah 529	Gahably	0.368	pos	neg
Gah 530	Gahably	0.2915	neg	neg	neg
Gah 531	Gahably	0.195
Gah 532	Gahably	0.1115
Gah 533	Gahably	0.361	neg	neg
Gah 534	Gahably	0.6795	pos	neg
Gah 535	Gahably	0.2845
Gah 536	Gahably	0.2275
Gah 537	Gahably	0.2255
Gah 538	Gahably	0.1325
Gah 539	Gahably	0.105
Gah 540	Gahably	0.153
Gah 541	Gahably	0.3065	neg	neg
Gah 542	Gahably	0.4895	pos	neg
Gah 543	Gahably	0.069
Gah 544	Gahably	0.161
Gah 545	Gahably	0.1345
Gah 546	Gahably	0.1035
Gah 547	Gahably	0.2855	neg	neg
Gah 548	Gahably	0.1255
Gah 549	Gahably	0.092
Gah 550	Gahably	0.1295
Gah 551	Gahably	0.288	neg	neg
Gah 552	Gahably	0.1495
Gah 553	Gahably	0.1275
Gah 554	Gahably	0.1555
Gah 555	Gahably	0.2385
Gah 556	Gahably	0.082
Gah 557	Gahably	0.1905
Gah 558	Gahably	0.2065
Gah 559	Gahably	0.195
Gah 560	Gahably	0.135
Gah 561	Gahably	0.215
Gah 562	Gahably	0.144
Gah 563	Gahably	0.235
Gah 564	Gahably	0.079
Gah 565	Gahably	0.152
Gah 566	Gahably	1.2575	pos	pos
Gah 567	Gahably	0.1005
Gah 568	Gahably	1.162	pos	neg	pos
Gah 569	Gahably	0.1855
Gah 570	Gahably	0.414	neg	neg	neg
Gah 571	Gahably	0.2085
Gah 572	Gahably	0.107
Gah 573	Gahably	0.079
Gah 574	Gahably	0.1215
Gah 575	Gahably	0.1225
Gah 576	Gahably	0.2515	neg	neg
Gah 577	Gahably	0.19
Gah 578	Gahably	0.1615
Gah 579	Gahably	0.1945
Gah 580	Gahably	0.5185	pos	neg
Gah 581	Gahably	0.138
Gah 582	Gahably	0.112
Gah 583	Gahably	0.3795	pos	neg
Gah 584	Gahably	0.09
Gah 585	Gahably	0.2825	neg	neg
Gah 586	Gahably	0.1165
Gah 587	Gahably	0.179
Gah 588	Gahably	0.0895
Gah 589	Gahably	0.241
Gah 590	Gahably	0.1425
Gah 591	Gahably	0.271	neg	neg
Gah 592	Gahably	0.0915
Gah 593	Gahably	0.221
Gah 594	Gahably	1.415	pos	pos
Gah 595	Gahably	0.1515
Gah 596	Gahably	0.0865
Gah 597	Gahably	0.2125
Gah 598	Gahably	0.103
Gah 599	Gahably	0.2015
Gah 600	Gahably	0.8915	pos	neg
Gah 601	Gahably	0.652	pos	neg
Gah 602	Gahably	0.169
Gah 603	Gahably	0.3115	neg	neg
Gah 604	Gahably	0.195
Gah 605	Gahably	0.8685	pos	neg
Gah 606	Gahably	0.11
Gah 607	Gahably	0.176
Gah 608	Gahably	0.1305
Gah 609	Gahably	0.146
Gah 610	Gahably	0.2315
Gah 611	Gahably	0.159
Gah 612	Gahably	0.1565
Gah 613	Gahably	0.1235
Gah 614	Gahably	0.082
Gah 615	Gahably	0.266	neg	neg
Gah 616	Gahably	0.622	pos	pos
Gah 617	Gahably	0.2585	neg	neg
Gah 618	Gahably	0.1525					pXO2-60	8 (5,30 %)
Gah 619	Gahably	0.1595				Gah (151)	PA	20 (13,25 %)
Gol 01	Gulegui Beoue	0.464	pos	neg
Gol 02	Gulegui Beoue	0.164
Gol 03	Gulegui Beoue	0.836	pos	neg	pos
Gol 04	Gulegui Beoue	0.202
Gol 05	Gulegui Beoue	0.241	neg	neg
Gol 06	Gulegui Beoue	0.184
Gol 07	Gulegui Beoue	0.167
Gol 08	Gulegui Beoue	0.172
Gol 09	Gulegui Beoue	0.233
Gol 10	Gulegui Beoue	0.418	pos	pos
Gol 11	Gulegui Beoue	0.194
Gol 12	Gulegui Beoue	0.484	neg	neg
Gol 13	Gulegui Beoue	0.158
Gol 14	Gulegui Beoue	0.233	neg	neg
Gol 15	Gulegui Beoue	0.299	neg	neg
Gol 16	Gulegui Beoue	0.155
Gol 17	Gulegui Beoue	0.348	pos	neg
Gol 18	Gulegui Beoue	0.159
Gol 19	Gulegui Beoue	0.266	pos	neg
Gol 20	Gulegui Beoue	0.207
Gol 21	Gulegui Beoue	0.441	neg	neg
Gol 22	Gulegui Beoue	0.184
Gol 23	Gulegui Beoue	0.527	pos	neg
Gol 24	Gulegui Beoue	0.2
Gol 25	Gulegui Beoue	0.12
Gol 26	Gulegui Beoue	0.613	pos	pos
Gol 27	Gulegui Beoue	1.379	pos	neg	pos
Gol 28	Gulegui Beoue	0.335	pos	neg
Gol 29	Gulegui Beoue	0.937	neg	pos	pos
Gol 30	Gulegui Beoue	0.633	pos	neg
Gol 31	Gulegui Beoue	0.201
Gol 32	Gulegui Beoue	0.175
Gol 33	Gulegui Beoue	0.193
Gol 34	Gulegui Beoue	0.441	pos	pos
Gol 35	Gulegui Beoue	0.096
Gol 36	Gulegui Beoue	0.304	neg	neg
Gol 37	Gulegui Beoue	0.537	pos	pos
Gol 38	Gulegui Beoue	0.642	pos	neg
Gol 39	Gulegui Beoue	0.294	neg	neg
Gol 40	Gulegui Beoue	0.235
Gol 41	Gulegui Beoue	0.474	pos	neg
Gol 42	Gulegui Beoue	0.098
Gol 43	Gulegui Beoue	0.233
Gol 44	Gulegui Beoue	0.541	pos	neg
Gol 45	Gulegui Beoue	0.194
Gol 46	Gulegui Beoue	0.288	pos	neg
Gol 47	Gulegui Beoue	0.612	pos	neg
Gol 48	Gulegui Beoue	0.12
Gol 49	Gulegui Beoue	0.614	pos	neg
Gol 50	Gulegui Beoue	0.099
Gol 51	Gulegui Beoue	0.283	pos	neg
Gol 52	Gulegui Beoue	0.431	pos	neg
Gol 53	Gulegui Beoue	0.188
Gol 54	Gulegui Beoue	0.069					pXO2-60	5 (9,09 %)
Gol 55	Gulegui Beoue	0.2				Gol (55)	PA	20 (36,36 %)
Gou 01	Gouleako	0.223
Gou 02	Gouleako	0.18
Gou 03	Gouleako	0.088
Gou 04	Gouleako	0.294	neg	neg
Gou 05	Gouleako	0.938	pos	pos
Gou 06	Gouleako	0.381	pos	neg
Gou 07	Gouleako	0.196
Gou 08	Gouleako	0.17
Gou 09	Gouleako	0.175
Gou 10	Gouleako	0.166
Gou 11	Gouleako	0.721	pos	neg
Gou 12	Gouleako	0.705	neg	neg
Gou 13	Gouleako	0.914	pos	neg
Gou 14	Gouleako	0.922	pos	pos
Gou 15	Gouleako	0.066
Gou 16	Gouleako	1.039	neg	neg
Gou 17	Gouleako	1.064	pos	neg
Gou 18	Gouleako	0.185
Gou 19	Gouleako	1.006	pos	pos
Gou 20	Gouleako	0.114
Gou 21	Gouleako	0.174
Gou 22	Gouleako	0.283	pos	pos
Gou 23	Gouleako	0.151
Gou 24	Gouleako	0.17
Gou 25	Gouleako	0.298	neg	neg
Gou 26	Gouleako	0.144
Gou 27	Gouleako	0.136
Gou 28	Gouleako	1.188	pos	pos
Gou 29	Gouleako	0.939	pos	neg
Gou 30	Gouleako	0.871	neg	neg	neg
Gou 31	Gouleako	0.124
Gou 32	Gouleako	0.197
Gou 33	Gouleako	0.083
Gou 34	Gouleako	0.085
Gou 35	Gouleako	0.184
Gou 36	Gouleako	1.18	neg	neg
Gou 339	Gouliako	0.208
Gou 340	Gouliako	0.1385
Gou 341	Gouliako	0.2135
Gou 342	Gouliako	0.8465	pos	neg	pos
Gou 343	Gouliako	0.171
Gou 344	Gouliako	0.659	pos	pos
Gou 345	Gouliako	0.732	pos	neg
Gou 346	Gouliako	0.182
Gou 347	Gouliako	0.188
Gou 348	Gouliako	0.5445	pos	neg
Gou 349	Gouliako	0.123
Gou 350	Gouliako	0.259	neg	neg
Gou 351	Gouliako	0.359	neg	neg
Gou 352	Gouliako	0.116
Gou 354	Gouliako	0.515	pos	pos
Gou 355	Gouliako	0.099
Gou 357	Gouliako	0.12
Gou 358	Gouliako	0.1635
Gou 359	Gouliako	0.2365
Gou 360	Gouliako	0.4735	neg	neg	neg
Gou 361	Gouliako	0.123
Gou 362	Gouliako	0.503	pos	neg
Gou 363	Gouliako	0.617	pos	pos
Gou 364	Gouliako	0.2785	neg	neg
Gou 366	Gouliako	0.2945	neg	neg	neg
Gou 367	Gouliako	0.13
Gou 369	Gouliako	0.2475
Gou 370	Gouliako	0.169
Gou 371	Gouliako	0.0705
Gou 372	Gouliako	0.2935	neg	neg
Gou 373	Gouliako	0.9505	neg	neg
Gou 374	Gouliako	0.4585	neg	neg
Gou 375	Gouliako	0.153
Gou 376	Gouliako	0.402	neg	neg
Gou 377	Gouliako	0.232
Gou 378	Gouliako	0.368	neg	neg
Gou 379	Gouliako	0.444	pos	neg
Gou 380	Gouliako	0.246
Gou 381	Gouliako	0.415	pos	pos
Gou 382	Gouliako	0.227
Gou 383	Gouliako	0.5275	pos	neg	pos
Gou 384	Gouliako	0.268	neg	neg
Gou 385	Gouliako	0.1925
Gou 386	Gouliako	0.1945
Gou 387	Gouliako	0.137
Gou 388	Gouliako	0.2805	neg	neg
Gou 389	Gouliako	0.1215	neg	neg
Gou 390	Gouliako	0.242
Gou 391	Gouliako	0.724	pos	pos
Gou 392	Gouliako	0.267
Gou 393	Gouliako	0.063
Gou 394	Gouliako	0.469	pos	neg	pos
Gou 395	Gouliako	0.195
Gou 396	Gouliako	0.2035
Gou 397	Gouliako	0.1195
Gou 398	Gouliako	0.075
Gou 399	Gouliako	0.4025	pos	neg
Gou 400	Gouliako	0.5065	pos	neg
Gou 401	Gouliako	0.219
Gou 403	Gouliako	0.1575	neg	neg
Gou 404	Gouliako	0.1
Gou 405	Gouliako	0.148
Gou 406	Gouliako	0.4265	pos	pos
Gou 407	Gouliako	0.5555	pos	neg
Gou 408	Gouliako	0.1795
Gou 412	Gouliako	0.3805	pos	neg
Gou 413	Gouliako	0.1865
Gou 415	Gouliako	0.3665	neg	neg
Gou 416	Gouliako	0.125
Gou 417	Gouliako	0.0935
Gou 418	Gouliako	0.5635	pos	neg
Gou 419	Gouliako	0.2615	neg	neg
Gou 420	Gouliako	0.5005	pos	neg	pos
Gou 421	Gouliako	0.714	pos	pos
Gou 422	Gouliako	0.6635	pos	pos
Gou 423	Gouliako	0.5245	neg	neg	neg
Gou 425	Gouliako	0.1455
Gou 426	Gouliako	0.266	neg	neg
Gou 427	Gouliako	0.761	pos	pos
Gou 429	Gouliako	0.105
Gou 430	Gouliako	0.175
Gou 432	Gouliako	0.258	neg	neg			pXO2-60	14 (11,76 %)
Gou 433	Gouliako	0.9	pos	neg		Gou (119)	PA	33 (27,73%)
ien 01	Tienkoula	0.109
ien 02	Tienkoula	0.084
ien 03	Tienkoula	0.286	pos	pos
ien 04	Tienkoula	0.12
ien 05	Tienkoula	0.459	pos	neg
ien 06	Tienkoula	0.178
ien 07	Tienkoula	0.373	pos	neg
ien 08	Tienkoula	0.261	pos	neg
ien 09	Tienkoula	0.169
ien 10	Tienkoula	0.308	pos	neg
ien 11	Tienkoula	0.142
ien 12	Tienkoula	0.135
ien 13	Tienkoula	0.275	neg	neg
ien 14	Tienkoula	0.204
ien 15	Tienkoula	0.668	neg	neg	neg
ien 16	Tienkoula	0.104
ien 17	Tienkoula	0.203
ien 18	Tienkoula	0.073
ien 19	Tienkoula	0.292	pos	pos
ien 20	Tienkoula	0.139
ien 21	Tienkoula	0.241	neg	neg
ien 22	Tienkoula	0.155
ien 23	Tienkoula	0.098
ien 24	Tienkoula	0.584	neg	neg	neg
ien 25	Tienkoula	0.217
ien 26	Tienkoula	0.13
ien 27	Tienkoula	0.206	neg	neg
ien 28	Tienkoula	0.234	neg	neg
ien 29	Tienkoula	0.177
ien 30	Tienkoula	0.168
ien 31	Tienkoula	0.088
ien 32	Tienkoula	0.108
ien 33	Tienkoula	0.984	pos	pos	pos
ien 34	Tienkoula	0.254	neg	neg
ien 35	Tienkoula	0.143
ien 36	Tienkoula	0.405	pos	neg
ien 37	Tienkoula	0.201
ien 38	Tienkoula	0.29	pos	neg
ien 39	Tienkoula	0.059					pXO2-60	3 (7,50 %)
ien 40	Tienkoula	0.135				Ien (40)	PA	9 (22,50 %)
Kei 01	Keibly	0.211
Kei 02	Keibly	0.233	neg	neg
Kei 03	Keibly	0.118
Kei 04	Keibly	0.474	pos	pos
Kei 05	Keibly	0.742	pos	pos
Kei 06	Keibly	0.561	pos	pos
Kei 07	Keibly	0.217
Kei 08	Keibly	0.033
Kei 09	Keibly	0.087
Kei 10	Keibly	0.16
Kei 11	Keibly	0.156
Kei 12	Keibly	0.569	pos	pos
Kei 13	Keibly	0.147
Kei 14	Keibly	0.18
Kei 15	Keibly	0.026
Kei 16	Keibly	0.244
Kei 17	Keibly	0.198
Kei 18	Keibly	0.059
Kei 19	Keibly	0.206
Kei 20	Keibly	0.095
Kei 21	Keibly	0.519	pos	pos
Kei 22	Keibly	0.134
Kei 23	Keibly	0.025
Kei 24	Keibly	0.037
Kei 25	Keibly	0.041
Kei 26	Keibly	0.098
Kei 27	Keibly	0.099
Kei 28	Keibly	0.419	pos	pos
Kei 29	Keibly	0.139
Kei 30	Keibly	0.023
Kei 31	Keibly	0.028
Kei 32	Keibly	0.117
Kei 33	Keibly	0.173
Kei 34	Keibly	0.159
Kei 35	Keibly	0.055
Kei 36	Keibly	0.061
Kei 37	Keibly	0.542	pos	pos	neg
Kei 38	Keibly	0.055
Kei 39	Keibly	0.073
Kei 40	Keibly	1.551	pos	neg
Kei 41	Keibly	0.107
Kei 42	Keibly	0.161
Kei 43	Keibly	0.181
Kei 44	Keibly	0.207
Kei 45	Keibly	0.18
Kei 46	Keibly	0.061
Kei 47	Keibly	0.208
Kei 48	Keibly	0.08
Kei 49	Keibly	0.107
Kei 50	Keibly	0.187
Kei 51	Keibly	0.189
Kei 52	Keibly	0.379	pos	pos
Kei 53	Keibly	1.061	pos	neg	pos
Kei 54	Keibly	0.347	pos	pos
Kei 55	Keibly	0.178
Kei 56	Keibly	0.148
Kei 57	Keibly	0.172
Kei 58	Keibly	0.189
Kei 59	Keibly	0.056
Kei 60	Keibly	0.218
Kei 61	Keibly	0.09
Kei 62	Keibly	0.091
Kei 63	Keibly	0.194
Kei 64	Keibly	0.027
Kei 65	Keibly	0.076
Kei 66	Keibly	0.14
Kei 67	Keibly	0.062
Kei 68	Keibly	0.154
Kei 69	Keibly	0.075
Kei 70	Keibly	0.075
Kei 71	Keibly	0.205
Kei 72	Keibly	0.188
Kei 73	Keibly	0.314	pos	neg
Kei 74	Keibly	0.212	neg	neg
Kei 75	Keibly	0.299	pos	pos
Kei 76	Keibly	0.179
Kei 77	Keibly	0.064
Kei 78	Keibly	0.06
Kei 79	Keibly	0.217
Kei 80	Keibly	0.056
Kei 81	Keibly	0.071
Kei 82	Keibly	0.39	pos	pos
Kei 83	Keibly	0.083
Kei 84	Keibly	0.694	pos	pos	pos
Kei 85	Keibly	0.082
Kei 86	Keibly	0.186
Kei 87	Keibly	0.575	pos	pos
Kei 88	Keibly	0.018
Kei 89	Keibly	0.122
Kei 90	Keibly	0.078
Kei 716	Keibly	0.225
Kei 717	Keibly	0.238
Kei 718	Keibly	0.5995	pos	pos	neg
Kei 719	Keibly	0.6225	pos	neg
Kei 720	Keibly	0.6725	pos	pos
Kei 721	Keibly	0.1145
Kei 722	Keibly	0.168
Kei 723	Keibly	0.0885
Kei 724	Keibly	0.138
Kei 725	Keibly	0.126
Kei 726	Keibly	0.069
Kei 727	Keibly	0.0405
Kei 728	Keibly	0.04
Kei 729	Keibly	0.199
Kei 730	Keibly	0.1835
Kei 731	Keibly	0.094
Kei 732	Keibly	0.1965
Kei 733	Keibly	0.1395
Kei 734	Keibly	0.1255
Kei 735	Keibly	0.241
Kei 736	Keibly	0.054
Kei 738	Keibly	0.0725
Kei 740	Keibly	0.293	neg	neg
Kei 741	Keibly	0.7685	pos	pos	pos
Kei 742	Keibly	0.106
Kei 743	Keibly	0.225
Kei 745	Keibly	0.0855
Kei 746	Keibly	0.0675
Kei 747	Keibly	0.216
Kei 748	Keibly	0.072
Kei 749	Keibly	0.2665	neg	neg
Kei 750	Keibly	0.0585
Kei 751	Keibly	0.2105
Kei 752	Keibly	0.0775
Kei 753	Keibly	0.42	pos	neg
Kei 754	Keibly	0.0885
Kei 755	Keibly	0.1915
Kei 757	Keibly	0.08
Kei 758	Keibly	0.052
Kei 759	Keibly	0.079
Kei 760	Keibly	0.135
Kei 761	Keibly	0.1945
Kei 763	Keibly	0.23
Kei 764	Keibly	0.1565
Kei 765	Keibly	0.2575	neg	neg
Kei 766	Keibly	0.0755
Kei 767	Keibly	0.1025
Kei 768	Keibly	0.1605
Kei 769	Keibly	0.1105
Kei 770	Keibly	0.1625
Kei 773	Keibly	0.2085
Kei 774	Keibly	0.623	pos	pos
Kei 775	Keibly	0.1715
Kei 776	Keibly	0.218
Kei 777	Keibly	0.221
Kei 778	Keibly	0.218
Kei 779	Keibly	0.2155	neg	neg
Kei 780	Keibly	0.135
Kei 781	Keibly	0.209
Kei 782	Keibly	0.522	pos	neg	pos
Kei 783	Keibly	0.238					pXO2-60	18 (11,84 %)
Kei 784	Keibly	2.136	pos	pos		Kei (152)	PA	24 (15,79 %)
Pau 01	Pauleoula	0.143
Pau 02	Pauleoula	0.161
Pau 03	Pauleoula	0.287	neg	neg
Pau 04	Pauleoula	0.153
Pau 05	Pauleoula	0.268	neg	neg
Pau 06	Pauleoula	0.184
Pau 07	Pauleoula	0.134
Pau 08	Pauleoula	0.255	neg	neg	neg
Pau 09	Pauleoula	0.244	neg	neg
Pau 10	Pauleoula	0.166
Pau 11	Pauleoula	0.172
Pau 12	Pauleoula	0.072
Pau 13	Pauleoula	0.172
Pau 14	Pauleoula	0.17
Pau 15	Pauleoula	0.274	neg	neg
Pau 16	Pauleoula	0.204
Pau 17	Pauleoula	0.226
Pau 18	Pauleoula	0.27	neg	neg
Pau 19	Pauleoula	0.312	pos	pos	neg
Pau 20	Pauleoula	0.111
Pau 435	Pauleoula	1.1515	pos	neg
Pau 436	Pauleoula	0.199
Pau 437	Pauleoula	0.14
Pau 438	Pauleoula	0.186
Pau 439	Pauleoula	0.186
Pau 440	Pauleoula	0.238
Pau 442	Pauleoula	0.2665	neg	neg
Pau 443	Pauleoula	0.2645	neg	neg
Pau 444	Pauleoula	0.1095
Pau 445	Pauleoula	0.175
Pau 446	Pauleoula	0.2215
Pau 447	Pauleoula	0.1325
Pau 448	Pauleoula	0.2295	neg	neg
Pau 449	Pauleoula	0.5545	pos	neg	pos
Pau 450	Pauleoula	0.545	pos	pos
Pau 451	Pauleoula	0.1405
Pau 452	Pauleoula	0.2335
Pau 453	Pauleoula	0.288	neg	neg
Pau 454	Pauleoula	0.1965
Pau 455	Pauleoula	0.241
Pau 456	Pauleoula	0.4565	neg	neg	neg
Pau 457	Pauleoula	0.257	neg	neg
Pau 458	Pauleoula	0.6265	pos	pos
Pau 459	Pauleoula	0.5675	pos	neg
Pau 460	Pauleoula	0.3985	neg	neg
Pau 461	Pauleoula	0.6015	pos	pos
Pau 462	Pauleoula	0.738	pos	neg
Pau 463	Pauleoula	0.456	pos	neg
Pau 464	Pauleoula	0.2625	neg	neg
Pau 465	Pauleoula	0.288	neg	neg
Pau 466	Pauleoula	0.128
Pau 467	Pauleoula	0.1595
Pau 468	Pauleoula	0.758	pos	pos
Pau 469	Pauleoula	0.502	pos	neg
Pau 470	Pauleoula	0.182
Pau 471	Pauleoula	0.4075	neg	neg	neg
Pau 472	Pauleoula	0.233
Pau 473	Pauleoula	0.185
Pau 474	Pauleoula	0.188
Pau 475	Pauleoula	0.344	neg	neg
Pau 477	Pauleoula	0.242
Pau 478	Pauleoula	0.511	pos	neg
Pau 479	Pauleoula	0.248
Pau 480	Pauleoula	0.227
Pau 481	Pauleoula	0.4115	neg	neg
Pau 482	Pauleoula	0.243
Pau 483	Pauleoula	0.206
Pau 484	Pauleoula	0.6825	pos	pos
Pau 485	Pauleoula	0.5085	pos	neg
Pau 486	Pauleoula	0.169
Pau 487	Pauleoula	0.673	pos	pos
Pau 488	Pauleoula	0.253	neg	neg
Pau 489	Pauleoula	0.189
Pau 490	Pauleoula	0.149
Pau 491	Pauleoula	0.4755	pos	pos
Pau 492	Pauleoula	0.274	neg	neg
Pau 493	Pauleoula	0.241
Pau 494	Pauleoula	0.8505	pos	neg
Pau 495	Pauleoula	0.127
Pau 496	Pauleoula	0.141
Pau 497	Pauleoula	0.9685	pos	pos
Pau 498	Pauleoula	0.279	neg	neg
Pau 499	Pauleoula	0.5305	pos	neg
Pau 500	Pauleoula	2.3005	neg	neg	neg
Pau 501	Pauleoula	0.8965	pos	neg
Pau 502	Pauleoula	0.3355	neg	neg
Pau 503	Pauleoula	0.231
Pau 504	Pauleoula	0.196
Pau 505	Pauleoula	0.162
Pau 506	Pauleoula	0.161
Pau 507	Pauleoula	2.56	pos	pos
Pau 508	Pauleoula	0.65	pos	pos
Pau 509	Pauleoula	1.217	pos	neg
Pau 510	Pauleoula	0.453	neg	neg
Pau 511	Pauleoula	1.219	pos	neg
Pau 512	Pauleoula	0.26	neg	neg
Pau 513	Pauleoula	0.567	pos	neg
Pau 514	Pauleoula	0.206
Pau 515	Pauleoula	0.1455
Pau 516	Pauleoula	0.2245
Pau 517	Pauleoula	0.1715
Pau 518	Pauleoula	0.499	pos	pos
Pau 519	Pauleoula	0.238
Pau 520	Pauleoula	0.287	neg	neg
Pau 521	Pauleoula	0.2955	neg	neg			pXO2-60	12 (11,32 %)
Pau 523	Pauleoula	0.1985				Pau (106)	PA	26 (24,53 %)
Pon 01	Ponan	0.161
Pon 02	Ponan	0.18
Pon 03	Ponan	0.299	neg	neg	neg
Pon 04	Ponan	0.651	pos	neg
Pon 05	Ponan	0.207
Pon 06	Ponan	0.289	pos	neg
Pon 07	Ponan	1.322	pos	pos
Pon 08	Ponan	0.318	pos	neg
Pon 09	Ponan	0.278	neg	neg
Pon 10	Ponan	0.244	neg	neg
Pon 11	Ponan	0.275	pos	neg
Pon 12	Ponan	0.172
Pon 13	Ponan	0.619	pos	neg
Pon 14	Ponan	0.164
Pon 15	Ponan	0.203
Pon 16	Ponan	0.226
Pon 17	Ponan	0.151			neg
Pon 18	Ponan	0.311	pos	pos
Pon 19	Ponan	0.202
Pon 20	Ponan	0.085
Pon 21	Ponan	0.161
Pon 101	Ponan	0.148
Pon 102	Ponan	0.184
Pon 103	Ponan	0.122	neg	neg
Pon 104	Ponan	0.366	neg	neg
Pon 105	Ponan	0.1005
Pon 106	Ponan	0.081
Pon 107	Ponan	0.165
Pon 108	Ponan	0.1665
Pon 109	Ponan	0.45	neg	neg
Pon 110	Ponan	0.262	neg	neg
Pon 111	Ponan	0.902	pos	pos
Pon 112	Ponan	0.463	neg	neg
Pon 113	Ponan	0.224
Pon 114	Ponan	0.421	pos	neg
Pon 115	Ponan	0.1655
Pon 116	Ponan	0.109
Pon 117	Ponan	0.052
Pon 118	Ponan	0.175
Pon 119	Ponan	0.267	neg	neg
Pon 121	Ponan	0.468	pos	pos
Pon 122	Ponan	0.168	neg	neg
Pon 123	Ponan	0.141
Pon 124	Ponan	0.165
Pon 125	Ponan	0.1715
Pon 126	Ponan	0.989	pos	neg
Pon 127	Ponan	0.181
Pon 128	Ponan	0.1635
Pon 129	Ponan	0.101
Pon 130	Ponan	0.138
Pon 131	Ponan	0.1715
Pon 132	Ponan	0.201
Pon 133	Ponan	0.397	neg	neg
Pon 134	Ponan	0.447	neg	pos	pos
Pon 135	Ponan	0.063
Pon 136	Ponan	0.459	neg	neg	neg
Pon 137	Ponan	0.126
Pon 138	Ponan	0.198
Pon 139	Ponan	0.181
Pon 140	Ponan	0.1245
Pon 141	Ponan	0.1355
Pon 142	Ponan	0.1825
Pon 143	Ponan	0.136
Pon 144	Ponan	0.129
Pon 145	Ponan	0.205
Pon 146	Ponan	0.1815
Pon 147	Ponan	0.136
Pon 148	Ponan	0.352	neg	neg
Pon 149	Ponan	0.123
Pon 150	Ponan	0.091
Pon 151	Ponan	0.092
Pon 152	Ponan	2.203	pos	pos
Pon 153	Ponan	1.01	pos	pos
Pon 154	Ponan	0.151
Pon 155	Ponan	0.2275
Pon 156	Ponan	0.2055
Pon 157	Ponan	0.173
Pon 158	Ponan	0.2045
Pon 159	Ponan	0.1925
Pon 160	Ponan	0.1375
Pon 161	Ponan	0.118
Pon 162	Ponan	0.237	neg	neg
Pon 164	Ponan	0.147
Pon 165	Ponan	0.0765
Pon 166	Ponan	0.561	pos	neg
Pon 167	Ponan	0.126
Pon 168	Ponan	0.807	pos	neg
Pon 169	Ponan	0.0875
Pon 170	Ponan	0.2165
Pon 171	Ponan	0.119
Pon 173	Ponan	0.1815
Pon 174	Ponan	0.149
Pon 175	Ponan	0.2035
Pon 176	Ponan	0.1015
Pon 187	Ponan	0.2475	neg	neg
Pon 188	Ponan	0.45	neg	neg
Pon 189	Ponan	0.203
Pon 190	Ponan	0.232
Pon 191	Ponan	0.594	pos	pos
Pon 192	Ponan	0.166
Pon 193	Ponan	0.1405
Pon 194	Ponan	0.18
Pon 195	Ponan	0.065
Pon 196	Ponan	0.1535
Pon 197	Ponan	0.187
Pon 198	Ponan	0.2475	neg	neg
Pon 199	Ponan	0.666	pos	pos
Pon 200	Ponan	0.383	neg	neg
Pon 201	Ponan	0.27	neg	neg	neg
Pon 202	Ponan	0.2085
Pon 203	Ponan	0.367	neg	neg
Pon 204	Ponan	0.182
Pon 205	Ponan	0.081
Pon 206	Ponan	0.2045
Pon 207	Ponan	0.204
Pon 208	Ponan	0.12
Pon 210	Ponan	0.266	neg	neg
Pon 211	Ponan	0.389	neg	neg
Pon 212	Ponan	0.222					pXO2-60	10 (8,33 %)
Pon 214	Ponan	0.681	neg	pos	pos	Pon (120)	PA	17 (14,17 %)
Por 01	Portgentil	0.159
Por 02	Portgentil	0.145
Por 03	Portgentil	0.087
Por 04	Portgentil	0.194
Por 05	Portgentil	0.129
Por 06	Portgentil	0.142
Por 07	Portgentil	0.083
Por 08	Portgentil	0.073
Por 09	Portgentil	0.139
Por 10	Portgentil	0.612	neg	neg	neg
Por 11	Portgentil	0.189
Por 12	Portgentil	0.299	pos	neg
Por 13	Portgentil	0.279	pos	pos
Por 14	Portgentil	0.106
Por 15	Portgentil	0.106
Por 16	Portgentil	0.154
Por 17	Portgentil	0.059
Por 18	Portgentil	0.408	pos	pos
Por 19	Portgentil	0.245	neg	neg
Por 20	Portgentil	0.166
Por 21	Portgentil	0.242
Por 22	Portgentil	0.401	pos	pos
Por 23	Portgentil	0.029
Por 24	Portgentil	0.13
Por 25	Portgentil	0.216
Por 26	Portgentil	0.172
Por 27	Portgentil	0.313	pos	neg
Por 28	Portgentil	0.259	neg	neg
Por 29	Portgentil	0.125
Por 30	Portgentil	0.096
Por 31	Portgentil	0.198
Por 32	Portgentil	0.192
Por 33	Portgentil	0.274	pos	pos
Por 34	Portgentil	0.155
Por 35	Portgentil	0.251
Por 36	Portgentil	0.477	pos	pos
Por 37	Portgentil	0.119
Por 38	Portgentil	0.191
Por 39	Portgentil	0.149
Por 40	Portgentil	0.324	pos	neg
Por 41	Portgentil	0.432	pos	neg
Por 42	Portgentil	0.059
Por 43	Portgentil	0.126
Por 44	Portgentil	0.268	pos	neg
Por 45	Portgentil	0.48	pos	pos
Por 46	Portgentil	0.259	pos	pos			pXO2-60	8 (17,02 %)
Por 47	Portgentil	0.391	pos	pos		Por (47)	PA	13 (27,66 %)
Sak 01	Sakre	0.623	pos	neg
Sak 02	Sakre	0.221
Sak 03	Sakre	0.178
Sak 04	Sakre	0.461	pos	neg
Sak 05	Sakre	0.876	pos	pos
Sak 06	Sakre	0.214
Sak 07	Sakre	0.202
Sak 08	Sakre	0.258	neg	neg	neg
Sak 09	Sakre	0.068
Sak 10	Sakre	0.21
Sak 11	Sakre	0.119
Sak 12	Sakre	0.247	neg	neg
Sak 13	Sakre	0.202
Sak 14	Sakre	0.376	pos	neg
Sak 15	Sakre	0.859	pos	neg
Sak 16	Sakre	0.195
Sak 17	Sakre	0.549	pos	pos
Sak 18	Sakre	0.208
Sak 19	Sakre	0.173
Sak 20	Sakre	0.612	neg	neg	neg
Sak 21	Sakre	0.204
Sak 22	Sakre	0.215
Sak 23	Sakre	0.63	pos	neg
Sak 24	Sakre	0.259	pos	pos
Sak 25	Sakre	0.212
Sak 26	Sakre	0.236	neg	neg
Sak 27	Sakre	0.168
Sak 28	Sakre	0.499	pos	pos
Sak 29	Sakre	0.464	pos	neg
Sak 30	Sakre	0.178
Sak 31	Sakre	0.548	pos	pos
Sak 32	Sakre	0.232
Sak 33	Sakre	0.509	pos	pos
Sak 34	Sakre	0.142
Sak 35	Sakre	0.242
Sak 36	Sakre	0.308	neg	pos	pos
Sak 37	Sakre	0.165
Sak 38	Sakre	0.114
Sak 39	Sakre	0.244
Sak 40	Sakre	0.092
Sak 41	Sakre	0.107
Sak 42	Sakre	0.173
Sak 43	Sakre	0.336	pos	pos
Sak 44	Sakre	0.213
Sak 45	Sakre	0.515	pos	neg
Sak 46	Sakre	0.233
Sak 47	Sakre	0.065
Sak 48	Sakre	0.108
Sak 49	Sakre	0.463	pos	pos
Sak 50	Sakre	0.254	pos	neg
Sak 51	Sakre	0.275	pos	neg
Sak 52	Sakre	0.181
Sak 53	Sakre	0.359	pos	neg
Sak 54	Sakre	0.228
Sak 55	Sakre	0.308	neg	neg
Sak 56	Sakre	0.352	pos	neg
Sak 57	Sakre	0.169
Sak 58	Sakre	0.21
Sak 59	Sakre	0.424	pos	neg
Sak 60	Sakre	0.13
Sak 61	Sakre	0.087
Sak 62	Sakre	0.153
Sak 63	Sakre	0.174
Sak 64	Sakre	0.19
Sak 65	Sakre	0.214
Sak 66	Sakre	0.391	pos	neg
Sak 67	Sakre	0.257	neg	neg
Sak 68	Sakre	0.092
Sak 69	Sakre	0.209
Sak 70	Sakre	0.076			neg
Sak 71	Sakre	0.161
Sak 72	Sakre	0.189
Sak 73	Sakre	0.115
Sak 74	Sakre	0.132					pXO2-60	9 (12,00 %)
Sak 75	Sakre	0.26	neg	neg		Sak (75)	PA	21 (28,00 %)
Sio 01	Siobloula	0.144
Sio 02	Siobloula	0.046
Sio 03	Siobloula	0.204	neg	neg
Sio 04	Siobloula	0.665	pos	neg
Sio 05	Siobloula	0.263	neg	neg	neg
Sio 06	Siobloula	0.116
Sio 07	Siobloula	0.216
Sio 08	Siobloula	0.119
Sio 09	Siobloula	0.17
Sio 10	Siobloula	0.326	pos	neg
Sio 11	Siobloula	0.304	neg	neg
Sio 12	Siobloula	0.161
Sio 13	Siobloula	0.393	pos	pos
Sio 14	Siobloula	0.327	pos	neg
Sio 15	Siobloula	0.23
Sio 16	Siobloula	0.085
Sio 17	Siobloula	0.08
Sio 18	Siobloula	0.139
Sio 19	Siobloula	0.157
Sio 20	Siobloula	0.319	pos	neg
Sio 21	Siobloula	0.411	pos	neg
Sio 22	Siobloula	0.302	pos	neg
Sio 23	Siobloula	0.14
Sio 24	Siobloula	0.211
Sio 25	Siobloula	0.193
Sio 26	Siobloula	0.115
Sio 27	Siobloula	0.145
Sio 28	Siobloula	0.213
Sio 29	Siobloula	0.097
Sio 30	Siobloula	0.183
Sio 31	Siobloula	0.101
Sio 32	Siobloula	0.079
Sio 33	Siobloula	0.343	pos	neg
Sio 34	Siobloula	0.255	pos	pos			pXO2-60	2 (5,71 %)
Sio 35	Siobloula	0.279	pos	neg		Sio (35)	PA	10 (28,57 %)
Tai 01	Tai	0.294	pos	neg
Tai 02	Tai	0.262	neg	neg
Tai 03	Tai	0.197
Tai 04	Tai	0.205	neg	neg
Tai 05	Tai	0.233
Tai 06	Tai	0.137
Tai 07	Tai	0.147
Tai 08	Tai	0.228
Tai 09	Tai	0.067
Tai 10	Tai	0.34	pos	neg	pos
Tai 11	Tai	0.234			neg
Tai 12	Tai	0.28	neg	neg
Tai 13	Tai	0.131
Tai 14	Tai	0.216
Tai 15	Tai	0.244
Tai 16	Tai	0.149
Tai 17	Tai	0.242
Tai 18	Tai	0.265	neg	neg
Tai 19	Tai	0.25
Tai 20	Tai	0.309	pos	pos
Tai 21	Tai	0.21
Tai 22	Tai	0.254	neg	neg
Tai 23	Tai	0.229
Tai 24	Tai	0.254	neg	neg
Tai 25	Tai	0.165
Tai 26	Tai	0.189
Tai 215	Tai	0.488	neg	neg
Tai 216	Tai	0.634	pos	neg
Tai 217	Tai	0.255	neg	neg
Tai 218	Tai	0.353	neg	neg
Tai 219	Tai	0.215
Tai 220	Tai	0.1555
Tai 221	Tai	0.2405
Tai 222	Tai	0.2015
Tai 223	Tai	0.101
Tai 224	Tai	0.1575
Tai 225	Tai	0.183
Tai 226	Tai	0.2675	neg	neg
Tai 227	Tai	0.381	neg	neg
Tai 228	Tai	0.199
Tai 229	Tai	0.155	neg	neg
Tai 230	Tai	0.994	neg	neg	neg
Tai 231	Tai	0.267	neg	neg
Tai 232	Tai	0.1595
Tai 233	Tai	0.109
Tai 234	Tai	0.387	pos	neg
Tai 235	Tai	0.198
Tai 236	Tai	0.967	neg	neg
Tai 237	Tai	0.208
Tai 238	Tai	0.2305
Tai 239	Tai	0.2
Tai 240	Tai	0.262	neg	neg
Tai 241	Tai	0.171
Tai 242	Tai	0.222
Tai 243	Tai	0.077					pXO2-60	2 (3,57 %)
Tai 244	Tai	1.469	pos	pos		Tai (56)	PA	6 (10,71 %)
Tie 01	Tieleoula	0.39	pos	pos
Tie 02	Tieleoula	0.33	neg	neg
Tie 03	Tieleoula	0.173
Tie 04	Tieleoula	0.251	neg	neg
Tie 05	Tieleoula	0.073
Tie 06	Tieleoula	0.271	pos	pos
Tie 07	Tieleoula	0.119
Tie 08	Tieleoula	0.062
Tie 09	Tieleoula	0.294	pos	pos
Tie 10	Tieleoula	0.377	pos	pos
Tie 11	Tieleoula	0.303	pos	pos
Tie 12	Tieleoula	0.186
Tie 13	Tieleoula	0.285	neg	neg
Tie 14	Tieleoula	0.232
Tie 15	Tieleoula	0.337	neg	neg
Tie 16	Tieleoula	0.198
Tie 17	Tieleoula	0.203
Tie 18	Tieleoula	0.295	pos	neg	neg
Tie 19	Tieleoula	0.13
Tie 20	Tieleoula	0.114
Tie 21	Tieleoula	0.154
Tie 22	Tieleoula	0.177
Tie 23	Tieleoula	0.213
Tie 24	Tieleoula	0.166
Tie 25	Tieleoula	0.189
Tie 26	Tieleoula	0.328	neg	neg
Tie 27	Tieleoula	0.149
Tie 28	Tieleoula	0.121
Tie 29	Tieleoula	0.252	neg	neg
Tie 30	Tieleoula	0.147
Tie 31	Tieleoula	0.34	pos	neg
Tie 32	Tieleoula	0.761	pos	pos
Tie 33	Tieleoula	0.291	pos	neg
Tie 34	Tieleoula	0.145
Tie 35	Tieleoula	0.288	pos	neg
Tie 36	Tieleoula	0.372	neg	neg	neg
Tie 37	Tieleoula	0.273	neg	neg			pXO2-60	6 (15,79 %)
Tie 38	Tieleoula	0.278	neg	neg		Tie (38)	PA	10 (26,32 %)
Zag 01	Zagne	0.191
Zag 02	Zagne	0.157
Zag 03	Zagne	0.143
Zag 04	Zagne	0.237
Zag 05	Zagne	0.162
Zag 06	Zagne	0.049
Zag 07	Zagne	0.384	pos	neg
Zag 08	Zagne	0.197
Zag 09	Zagne	0.232
Zag 10	Zagne	0.161
Zag 11	Zagne	0.859	neg	neg	neg
Zag 12	Zagne	0.286	pos	neg
Zag 13	Zagne	0.269	neg	neg
Zag 14	Zagne	0.176
Zag 15	Zagne	0.143					pXO2-60	0 (00,00 %)
Zag 16	Zagne	0.149				Zag (16)	PA	2 (12,50 %)
Zai 01	Zaipobly	0.187
Zai 02	Zaipobly	0.119
Zai 03	Zaipobly	0.086
Zai 04	Zaipobly	0.117
Zai 05	Zaipobly	0.177
Zai 06	Zaipobly	0.266	neg	neg	neg
Zai 07	Zaipobly	0.949	pos	pos	pos
Zai 08	Zaipobly	0.759	pos	neg
Zai 09	Zaipobly	0.027
Zai 10	Zaipobly	0.132
Zai 11	Zaipobly	0.17
Zai 12	Zaipobly	0.126
Zai 13	Zaipobly	0.441	neg	neg
Zai 14	Zaipobly	0.274	pos	pos
Zai 15	Zaipobly	0.272	neg	neg
Zai 16	Zaipobly	0.116
Zai 17	Zaipobly	0.097
Zai 18	Zaipobly	0.103
Zai 19	Zaipobly	0.25	neg	neg
Zai 20	Zaipobly	0.18
Zai 21	Zaipobly	0.214
Zai 22	Zaipobly	0.278	neg	neg
Zai 23	Zaipobly	0.177
Zai 24	Zaipobly	0.221
Zai 25	Zaipobly	0.101
Zai 26	Zaipobly	0.453	pos	pos
Zai 27	Zaipobly	0.203
Zai 28	Zaipobly	0.082
Zai 29	Zaipobly	0.181
Zai 30	Zaipobly	0.211
Zai 31	Zaipobly	0.046
Zai 32	Zaipobly	0.118
Zai 33	Zaipobly	0.056
Zai 34	Zaipobly	0.109
Zai 35	Zaipobly	0.081
Zai 36	Zaipobly	0.102
Zai 37	Zaipobly	0.172
Zai 621	Zaipobly	0.105
Zai 622	Zaipobly	0.558	pos	pos
Zai 623	Zaipobly	0.13
Zai 624	Zaipobly	1.059	pos	pos
Zai 625	Zaipobly	0.473	neg	neg
Zai 626	Zaipobly	0.109
Zai 627	Zaipobly	0.478	neg	neg
Zai 628	Zaipobly	0.245
Zai 629	Zaipobly	0.1405
Zai 630	Zaipobly	0.091
Zai 631	Zaipobly	0.202
Zai 632	Zaipobly	0.16
Zai 633	Zaipobly	0.1945
Zai 634	Zaipobly	0.365	neg	neg	neg
Zai 635	Zaipobly	0.247
Zai 636	Zaipobly	0.171
Zai 638	Zaipobly	0.611	pos	pos	pos
Zai 639	Zaipobly	1.302	pos	pos
Zai 640	Zaipobly	0.144
Zai 641	Zaipobly	1.97	pos	pos
Zai 642	Zaipobly	0.132
Zai 643	Zaipobly	0.0965
Zai 644	Zaipobly	0.2085
Zai 645	Zaipobly	0.1295
Zai 646	Zaipobly	0.1315
Zai 647	Zaipobly	0.2045
Zai 648	Zaipobly	0.23
Zai 649	Zaipobly	0.1715
Zai 650	Zaipobly	0.816	pos	neg	neg
Zai 651	Zaipobly	0.082
Zai 652	Zaipobly	0.2495
Zai 669	Zaipobly	0.193
Zai 671	Zaipobly	0.196
Zai 673	Zaipobly	0.732	pos	pos
Zai 674	Zaipobly	0.234
Zai 676	Zaipobly	0.2215
Zai 679	Zaipobly	0.121
Zai 681	Zaipobly	0.1245
Zai 685	Zaipobly	0.157
Zai 687	Zaipobly	0.217
Zai 688	Zaipobly	0.294	neg
Zai 689	Zaipobly	0.217
Zai 690	Zaipobly	0.08
Zai 691	Zaipobly	0.1765
Zai 692	Zaipobly	0.2385
Zai 694	Zaipobly	0.154
Zai 695	Zaipobly	0.54	neg	neg	neg
Zai 696	Zaipobly	0.231
Zai 698	Zaipobly	0.281	neg	neg
Zai 699	Zaipobly	0.361	pos	neg
Zai 700	Zaipobly	0.0825
Zai 701	Zaipobly	0.102
Zai 702	Zaipobly	0.496	neg	neg
Zai 703	Zaipobly	0.165
Zai 704	Zaipobly	0.2765	neg	neg
Zai 705	Zaipobly	0.1785
Zai 708	Zaipobly	0.528	pos	neg
Zai 710	Zaipobly	0.218
Zai 711	Zaipobly	0.1895
Zai 713	Zaipobly	0.1915
Zai 714	Zaipobly	0.144					pXO2-60	9 (9,09 %)
Zai 715	Zaipobly	0.2095				Zai (99)	PA	13 (13,13 %)
Zir 01	Ziriglo	0.292	pos	neg
Zir 02	Ziriglo	0.271	neg	neg	neg
Zir 03	Ziriglo	0.208
Zir 04	Ziriglo	0.22
Zir 05	Ziriglo	0.105
Zir 06	Ziriglo	0.177
Zir 07	Ziriglo	0.126
Zir 08	Ziriglo	0.286	pos	neg
Zir 09	Ziriglo	0.271	pos	neg
Zir 10	Ziriglo	0.128
Zir 11	Ziriglo	0.208
Zir 12	Ziriglo	0.224	neg	neg
Zir 13	Ziriglo	0.177
Zir 14	Ziriglo	0.265	neg	neg
Zir 15	Ziriglo	0.097
Zir 16	Ziriglo	0.427	pos	neg
Zir 17	Ziriglo	0.233	neg	neg
Zir 18	Ziriglo	0.258	pos	neg
Zir 19	Ziriglo	0.337	pos	neg
Zir 20	Ziriglo	0.208
Zir 21	Ziriglo	0.165
Zir 22	Ziriglo	0.113
Zir 23	Ziriglo	0.476	pos	pos
Zir 24	Ziriglo	0.613	pos	neg
Zir 25	Ziriglo	0.089
Zir 26	Ziriglo	0.051
Zir 27	Ziriglo	0.199
Zir 28	Ziriglo	0.395	pos	pos
Zir 29	Ziriglo	0.047
Zir 30	Ziriglo	0.069
Zir 31	Ziriglo	0.28	neg	neg
Zir 32	Ziriglo	0.252	neg	neg
Zir 33	Ziriglo	0.289	pos	pos
Zir 34	Ziriglo	0.157
Zir 35	Ziriglo	0.124
Zir 36	Ziriglo	0.274	neg	neg
Zir 37	Ziriglo	0.303	pos	neg
Zir 38	Ziriglo	0.389	pos	neg
Zir 39	Ziriglo	0.579	pos	pos
Zir 40	Ziriglo	0.206
Zir 41	Ziriglo	0.198
Zir 42	Ziriglo	0.159
Zir 43	Ziriglo	0.263	neg	neg
Zir 44	Ziriglo	0.036
Zir 45	Ziriglo	0.256	pos	neg
Zir 46	Ziriglo	0.272	pos	neg
Zir 47	Ziriglo	0.299	pos	neg
Zir 48	Ziriglo	0.138
Zir 49	Ziriglo	0.276	pos	pos
Zir 50	Ziriglo	0.211
Zir 51	Ziriglo	0.042
Zir 52	Ziriglo	0.043
Zir 53	Ziriglo	0.079
Zir 54	Ziriglo	0.655	pos	pos
Zir 55	Ziriglo	0.284	pos	pos	neg
Zir 56	Ziriglo	0.246	neg	neg
Zir 57	Ziriglo	0.165
Zir 58	Ziriglo	0.214
Zir 59	Ziriglo	0.107
Zir 60	Ziriglo	0.304	pos	neg
Zir 61	Ziriglo	0.259	pos	neg
Zir 62	Ziriglo	0.079
Zir 63	Ziriglo	0.247
Zir 64	Ziriglo	0.25	neg	neg
Zir 65	Ziriglo	0.447	neg	pos	pos
Zir 66	Ziriglo	0.265	neg	neg	neg
Zir 67	Ziriglo	0.092
Zir 68	Ziriglo	0.088
Zir 69	Ziriglo	0.444	pos	neg
Zir 70	Ziriglo	0.114
Zir 71	Ziriglo	0.134
Zir 72	Ziriglo	0.275	pos	neg
Zir 73	Ziriglo	0.194
Zir 74	Ziriglo	0.064					pXO2-60	8 (10,67 %)
Zir 75	Ziriglo	0.07				Zir (75)	PA	23 (30,67 %)
1386			310	145
MOD (duplicated of two independent assays) sera >= 0,250 tested in WB for PA and pXO2-60
Threshold "boderline": 0,250 - 0,350
Threshold positivity: 0,350
Negative control sera:
G1		0.099	neg	neg	neg
G2		0.111	neg	neg	neg
G3		0.125	neg	neg	neg
G4		0.089	neg	neg	neg
G5		0.147	neg	neg	neg
G6		0.166	neg	neg	neg
G7		0.125	neg	neg	neg
G8		0.09	neg	neg	neg
G9		0.188	neg	neg	neg
G10		0.153	neg	neg	neg
G11		0.196	neg	neg	neg
G12		0.092	neg	neg	neg
G13		0.177	neg	neg	neg
G14		0.198	neg	neg	neg
G15		0.185	neg	neg	neg
G16		0.097	neg	neg	neg
G17		0.094	neg	neg	neg
G18		0.139	neg	neg	neg
G19		0.137	neg	neg	neg
G20		0.099	neg	neg	neg
Positive control sera:
P01		1.627	pos	neg	not tested
P02		1.438	pos	neg	not tested
P03		1.183	pos	neg	not tested
P04		0.995	pos	neg	not tested
P05		1.284	pos	neg	not tested
